# Supplementary material for: Moving in the Dark—Evidence for an Influence of Artificial Light at Night on the Movement Behaviour of European Hedgehogs (Erinaceus europaeus)
Source: Animals (Basel). 2020 Jul 30;10(8):1306. doi: 10.3390/ani10081306 (PMC7459628; doi:10.3390/ani10081306)
Supplement: Supplementary file 1 [file animals-10-01306-s001.zip]

Archive with 21 entries (18 files):
- Supplements/
- Supplements/Figure_S8.pdf
- __MACOSX/
- __MACOSX/Supplements/
- __MACOSX/Supplements/._Figure_S8.pdf
- Supplements/Titel_Figures S1-S8.docx
- __MACOSX/Supplements/._Titel_Figures S1-S8.docx
- Supplements/Figure_S2.jpg
- __MACOSX/Supplements/._Figure_S2.jpg
- Supplements/Figure_S3.jpg
- __MACOSX/Supplements/._Figure_S3.jpg
- Supplements/Figure S1.jpg
- __MACOSX/Supplements/._Figure S1.jpg
- Supplements/Figure_S5.pdf
- __MACOSX/Supplements/._Figure_S5.pdf
- Supplements/Figure_S6.pdf
- __MACOSX/Supplements/._Figure_S6.pdf
- Supplements/Figure_S4.jpg
- __MACOSX/Supplements/._Figure_S4.jpg
- Supplements/Figure_S7.pdf
- __MACOSX/Supplements/._Figure_S7.pdf
